# Supplementary material for: Piezo2 expressed in proprioceptive neurons is essential for skeletal integrity
Source: Nat Commun. 2020 Jun 23;11:3168. doi: 10.1038/s41467-020-16971-6 (PMC7311488; doi:10.1038/s41467-020-16971-6)
Supplement: Supplementary file 4 — Source data [file 41467_2020_16971_MOESM4_ESM.xlsx]

## Sheet: Figure 1  
Prx1 cre ; Piezo2 f/f	CEA	Acetabular index
mut								upper lip			lower lip					PRX1 PZ2 MUT 1-1	point 1	point 2	point3	point 1	point 2	point3
PRX1 PZ2 MUT 1	27	32					PRX1 PZ2 CONT 1-1	point 1	point 2	point3	point 1	point 2	point3			1st MEASURMENT	745	745	760	666	666	666
PRX1 PZ2 MUT 2	33	31					1st MEASURMENT	802	811	835	760	777	777			2nd MEASURMENT	745	718	733	666	666	666
PRX1 PZ2 MUT 3	28	27					2nd MEASURMENT	800	811	805	721	777	760			3rd MEASURMENT	745	745	733	666	666	666
PRX1 PZ2 MUT 4	31	26					3rd MEASURMENT	800	824	805	760	760	760			avg.	745	736	742	666	666	666
PRX1 PZ2 MUT 5	32	24					avg.	800.667	815.333	815	747	771.333	765.667			LIP AVG			741			666
PRX1 PZ2 MUT 6	32	25					LIP AVG			810.333			761.333						1.00679			1
										1.01207			1.01919
Avg	30.5	27.5														PRX1 PZ2 MUT 1-2	point 1	point 2	point3	point 1	point 2	point3
																1st MEASURMENT	614	603	596	537	520	520
								upper lip			lower lip					2nd MEASURMENT	600	614	628	520	500	520
cont	CEA	Acetabular index					PRX1 PZ2 CONT 1-2	point 1	point 2	point3	point 1	point 2	point3			3rd MEASURMENT	600	570	596	520	520	500
PRX1 PZ2 CONT 1	31	33					1st MEASURMENT	760	760	760	760	760	760			avg.	604.667	595.667	606.667	525.667	513.333	513.333
PRX1 PZ2 CONT 2	28	30					2nd MEASURMENT	760	760	760	760	760	760			LIP AVG			602.333			517.444
PRX1 PZ2 CONT 3	33	28					3rd MEASURMENT	760	760	760	760	760	760						1.01119			1.00801
PRX1 PZ2 CONT 4	28	28					avg.	760	760	760	760	760	760
PRX1 PZ2 CONT 5	27	27					LIP AVG			760			760
PRX1 PZ2 CONT 6	30	23								1			1			PRX1 PZ2 MUT 2-1	point 1	point 2	point3	point 1	point 2	point3
																1st MEASURMENT	600	600	600	570	570	570
Avg	29.5	28.1667														2nd MEASURMENT	600	600	600	570	570	570
							PRX1 PZ2 CONT 2-1	point 1	point 2	point3	point 1	point 2	point3			3rd MEASURMENT	600	600	600	570	570	570
							1st MEASURMENT	760	760	760	666	666	666			avg.	600	600	600	570	570	570
PV cre ; Piezo2 f/f	Congruancy index						2nd MEASURMENT	700	760	760	666	666	666			LIP AVG			600			570
mut	upper lip	lower lip					3rd MEASURMENT	713	721	730	666	666	666						1			1
PRX1 PZ2 MUT 1	1.0067	1					avg.	724.333	747	750	666	666	666
PRX1 PZ2 MUT 2	1.01	1.008					LIP AVG			740.444			666
PRX1 PZ2 MUT 3	1	1								1.02224			1			PRX1 PZ2 MUT 2-2	point 1	point 2	point3	point 1	point 2	point3
PRX1 PZ2 MUT 4	1.0192	1.0108														1st MEASURMENT	950	950	1050	950	1017	970
PRX1 PZ2 MUT 5	1	1														2nd MEASURMENT	940	950	990	1100	1020	1054
PRX1 PZ2 MUT 6	1.0053	1.037					PRX1 PZ2 CONT 2-2	point 1	point 2	point3	point 1	point 2	point3			3rd MEASURMENT	950	950	954	1050	1050	1020
Avg	1.00687	1.0093					1st MEASURMENT	824	802	835	666	666	666			avg.	946.667	950	998	1033.33	1029	1014.67
							2nd MEASURMENT	824	824	813	680	666	708			LIP AVG			964.889			1025.67
							3rd MEASURMENT	824	824	835	660	666	660						1.01925			1.01084
							avg.	824	816.667	827.667	668.667	666	678
cont	upper lip	lower lip					LIP AVG			822.778			670.889
PRX1 PZ2 CONT 1	1.012	1.0191								1.00748			1.00734			PRX1 PZ2 MUT 3-1	point 1	point 2	point3	point 1	point 2	point3
PRX1 PZ2 CONT 2	1	1														1st MEASURMENT	800	800	800	999	999	999
PRX1 PZ2 CONT 3	1.0222	1														2nd MEASURMENT	800	800	800	999	999	999
PRX1 PZ2 CONT 4	1.0074	1.0073					PRX1 PZ2 CONT 3-1	point 1	point 2	point3	point 1	point 2	point3			3rd MEASURMENT	800	800	800	999	999	999
PRX1 PZ2 CONT 5	1.011	1.0231					1st MEASURMENT	720	718	731	720	745	745			avg.	800	800	800	999	999	999
PRX1 PZ2 CONT 6	1.0151	1.0029					2nd MEASURMENT	733	718	745	720	745	745			LIP AVG			800			999
	1.01128	1.00873					3rd MEASURMENT	745	745	760	720	745	745						1			1
							avg.	732.667	727	745.333	720	745	745
							LIP AVG			735			736.667
										1.011			1.02315			PRX1 PZ2 MUT 3-2	point 1	point 2	point3	point 1	point 2	point3
																1st MEASURMENT	760	736	760	666	666	720
							PRX1 PZ2 CONT 3-2	point 1	point 2	point3	point 1	point 2	point3			2nd MEASURMENT	730	760	740	666	666	750
							1st MEASURMENT	745	750	780	760	745	745			3rd MEASURMENT	740	740	760	666	666	750
							2nd MEASURMENT	718	745	750	720	745	760			avg.	743.333	745.333	753.333	666	666	740
							3rd MEASURMENT	799	800	802	760	745	745			LIP AVG			747.333			690.667
							avg.	754	765	777.333	746.667	745	750						1.00538			1.03704
							LIP AVG			765.444			747.222
										1.01518			1.00298

## Sheet: Figure 2
	Col1	scoliosis													Col1	kyphosis												Col2	scoliosis													Col2	kyphosis
	Strain	cont/mut	number	time	value										Strain	cont/mut	number	time	value									Strain	cont/mut	number	time	value										Strain	cont/mut	number	time	value
control	Col1	0	1	pn60	0								control		Col1	0	1	pn60	49							Control		Col2	0	1	pn60	4								Control		Col2	0	1	pn60	56
	Col1	0	1	pn90	9										Col1	0	1	pn90	39									Col2	0	1	pn90	0										Col2	0	1	pn90	65
	Col1	0	2	pn60	0										Col1	0	2	pn60	71									Col2	0	2	pn60	0										Col2	0	2	pn60	67
	Col1	0	2	pn90	8										Col1	0	2	pn90	73									Col2	0	2	pn90	0										Col2	0	2	pn90	41
	Col1	0	3	pn60	6										Col1	0	3	pn60	75									Col2	0	3	pn60	0										Col2	0	3	pn60	48
	Col1	0	3	pn90	0										Col1	0	3	pn90	81									Col2	0	3	pn90	0										Col2	0	3	pn90	41
	Col1	0	4	pn60	0										Col1	0	4	pn60	60									Col2	0	4	pn60	10										Col2	0	4	pn60	45
	Col1	0	4	pn90	6										Col1	0	4	pn90	49									Col2	0	4	pn90	0										Col2	0	4	pn90	41
	Col1	0	5	pn60	0										Col1	0	5	pn60	57									Col2	0	5	pn60	0										Col2	0	5	pn60	48
	Col1	0	5	pn90	7										Col1	0	5	pn90	45									Col2	0	5	pn90	0										Col2	0	5	pn90	45
	Col1	0	6	pn60	0										Col1	0	6	pn60	61									Col2	0	6	pn60	0										Col2	0	6	pn60	51
	Col1	0	6	pn90	0										Col1	0	6	pn90	47									Col2	0	6	pn90	0										Col2	0	6	pn90	57
	Col1	0	7	pn60	0										Col1	0	7	pn60	40									Col2	0	7	pn60	16										Col2	0	7	pn60	87
	Col1	0	7	pn90	0										Col1	0	7	pn90	48									Col2	0	7	pn90	9										Col2	0	7	pn90	59
	Col1	0	8	pn60	4										Col1	0	8	pn60	32									Col2	0	8	pn60	8										Col2	0	8	pn60	76
	Col1	0	8	pn90	0										Col1	0	8	pn90	33									Col2	0	8	pn90	0										Col2	0	8	pn90	44
	Col1	0	9	pn60	0										Col1	0	9	pn60	64							Mutant		Col2	1	1	pn60	0								Mutant		Col2	1	1	pn60	42
	Col1	0	9	pn90	0										Col1	0	9	pn90	70									Col2	1	1	pn90	6										Col2	1	1	pn90	47
	Col1	0	10	pn60	0										Col1	0	10	pn60	45									Col2	1	2	pn60	0										Col2	1	2	pn60	24
	Col1	0	10	pn90	0										Col1	0	10	pn90	47									Col2	1	2	pn90	0										Col2	1	2	pn90	54
	Col1	0	11	pn60	0										Col1	0	11	pn60	51									Col2	1	3	pn60	0										Col2	1	3	pn60	90
	Col1	0	11	pn90	0										Col1	0	11	pn90	32									Col2	1	3	pn90	5										Col2	1	3	pn90	30
	Col1	0	12	pn60	0										Col1	0	12	pn60	33									Col2	1	4	pn60	0										Col2	1	4	pn60	90
	Col1	0	12	pn90	0										Col1	0	12	pn90	77									Col2	1	4	pn90	0										Col2	1	4	pn90	31
	Col1	0	13	pn60	0										Col1	0	13	pn60	43									Col2	1	5	pn60	0										Col2	1	5	pn60	74
	Col1	0	13	pn90	0										Col1	0	13	pn90	64									Col2	1	5	pn90	7										Col2	1	5	pn90	36
Mutant	Col1	1	1	pn60	0								Mutant		Col1	1	1	pn60	81									Col2	1	6	pn60	0										Col2	1	6	pn60	50
	Col1	1	1	pn90	0										Col1	1	1	pn90	80									Col2	1	6	pn90	0										Col2	1	6	pn90	45
	Col1	1	2	pn60	0										Col1	1	2	pn60	44									Col2	1	7	pn60	0										Col2	1	7	pn60	52
	Col1	1	2	pn90	0										Col1	1	2	pn90	58									Col2	1	7	pn90	0										Col2	1	7	pn90	45
	Col1	1	3	pn60	0										Col1	1	3	pn60	70									Col2	1	8	pn60	11										Col2	1	8	pn60	49
	Col1	1	3	pn90	0										Col1	1	3	pn90	51									Col2	1	8	pn90	0										Col2	1	8	pn90	55
	Col1	1	4	pn60	0										Col1	1	4	pn60	74									Col2	1	9	pn60	0										Col2	1	9	pn60	34
	Col1	1	4	pn90	0										Col1	1	4	pn90	48									Col2	1	9	pn90	0										Col2	1	9	pn90	44
	Col1	1	5	pn60	0										Col1	1	5	pn60	36									Col2	1	10	pn60	0										Col2	1	10	pn60	36
	Col1	1	5	pn90	0										Col1	1	5	pn90	45									Col2	1	10	pn90	0										Col2	1	10	pn90	38
	Col1	1	6	pn60	0										Col1	1	6	pn60	49									Col2	1	11	pn60	0										Col2	1	11	pn60	54
	Col1	1	6	pn90	0										Col1	1	6	pn90	70									Col2	1	11	pn90	0										Col2	1	11	pn90	44
	Col1	1	7	pn60	8										Col1	1	7	pn60	66									Col2	1	12	pn60	0										Col2	1	12	pn60	54
	Col1	1	7	pn90	4										Col1	1	7	pn90	41									Col2	1	12	pn90	0										Col2	1	12	pn90	54
	Col1	1	8	pn60	0										Col1	1	8	pn60	76									Col2	1	13	pn60	9										Col2	1	13	pn60	53
	Col1	1	8	pn90	0										Col1	1	8	pn90	47									Col2	1	13	pn90	0										Col2	1	13	pn90	50
	Col1	1	9	pn60	0										Col1	1	9	pn60	44
	Col1	1	9	pn90	0										Col1	1	9	pn90	76
	Col1	1	10	pn60	0										Col1	1	10	pn60	49
	Col1	1	10	pn90	0										Col1	1	10	pn90	34
	Col1	1	11	pn60	0										Col1	1	11	pn60	50
	Col1	1	11	pn90	0										Col1	1	11	pn90	65
	Col1	1	12	pn60	0										Col1	1	12	pn60	65
	Col1	1	12	pn90	12										Col1	1	12	pn90	46
	Col1	1	13	pn60	0										Col1	1	13	pn60	87
	Col1	1	13	pn90	15										Col1	1	13	pn90	54

## Sheet: Figure 3
		Pv	scoliosis									Pv	kyphosis
		Strain	cont/mut	number	time	value						Strain	cont/mut	number	time	value
Control		Pv	0	1	pn40	0				Control		Pv	0	1	pn40	58
		Pv	0	1	pn60	0						Pv	0	1	pn60	70
		Pv	0	1	pn90	0						Pv	0	1	pn90	64
		Pv	0	2	pn40	0						Pv	0	2	pn40	60
		Pv	0	2	pn60	0						Pv	0	2	pn60	62
		Pv	0	2	pn90	0						Pv	0	2	pn90	56
		Pv	0	3	pn40	0						Pv	0	3	pn40	72
		Pv	0	3	pn60	0						Pv	0	3	pn60	70
		Pv	0	3	pn90	5						Pv	0	3	pn90	78
		Pv	0	4	pn40	0						Pv	0	4	pn40	70
		Pv	0	4	pn60	0						Pv	0	4	pn60	71
		Pv	0	4	pn90	0						Pv	0	4	pn90	73
		Pv	0	5	pn40	0						Pv	0	5	pn40	57
		Pv	0	5	pn60	0						Pv	0	5	pn60	49
		Pv	0	5	pn90	0						Pv	0	5	pn90	52
		Pv	0	6	pn40	0						Pv	0	6	pn40	55
		Pv	0	6	pn60	0						Pv	0	6	pn60	66
		Pv	0	6	pn90	0						Pv	0	6	pn90	59
		Pv	0	7	pn40	6						Pv	0	7	pn40	65
		Pv	0	7	pn60	8						Pv	0	7	pn60	70
		Pv	0	7	pn90	5						Pv	0	7	pn90	64
		Pv	0	8	pn40	0						Pv	0	8	pn40	49
		Pv	0	8	pn60	0						Pv	0	8	pn60	75
		Pv	0	8	pn90	0						Pv	0	8	pn90	62
Mutant		Pv	1	1	pn40	0				Mutant		Pv	1	1	pn40	82
		Pv	1	1	pn60	0						Pv	1	1	pn60	84
		Pv	1	1	pn90	-16						Pv	1	1	pn90	77
		Pv	1	2	pn40	0						Pv	1	2	pn40	81
		Pv	1	2	pn60	24						Pv	1	2	pn60	88
		Pv	1	2	pn90	10						Pv	1	2	pn90	98
		Pv	1	3	pn40	0						Pv	1	3	pn40	75
		Pv	1	3	pn60	28						Pv	1	3	pn60	90
		Pv	1	3	pn90	12						Pv	1	3	pn90	98
		Pv	1	4	pn40	0						Pv	1	4	pn40	67
		Pv	1	4	pn60	0						Pv	1	4	pn60	75
		Pv	1	4	pn90	14						Pv	1	4	pn90	80
		Pv	1	5	pn40	0						Pv	1	5	pn40	72
		Pv	1	5	pn60	-23						Pv	1	5	pn60	78
		Pv	1	5	pn90	12						Pv	1	5	pn90	68
		Pv	1	6	pn40	0						Pv	1	6	pn40	60
		Pv	1	6	pn60	0						Pv	1	6	pn60	65
		Pv	1	6	pn90	0						Pv	1	6	pn90	43
		Pv	1	7	pn40	0						Pv	1	7	pn40	72
		Pv	1	7	pn60	0						Pv	1	7	pn60	77
		Pv	1	7	pn90	0						Pv	1	7	pn90	61
		Pv	1	8	pn40	0						Pv	1	8	pn40	100
		Pv	1	8	pn60	0						Pv	1	8	pn60	108
		Pv	1	8	pn90	17						Pv	1	8	pn90	97
		Pv	1	9	pn40	0						Pv	1	9	pn40	74
		Pv	1	9	pn60	0						Pv	1	9	pn60	80
		Pv	1	9	pn90	0						Pv	1	9	pn90	40
		Pv	1	10	pn40	0						Pv	1	10	pn40	72
		Pv	1	10	pn60	0						Pv	1	10	pn60	78
		Pv	1	10	pn90	0						Pv	1	10	pn90	59
		Pv	1	11	pn40	0						Pv	1	11	pn40	85
		Pv	1	11	pn60	0						Pv	1	11	pn60	80
		Pv	1	11	pn90	-15						Pv	1	11	pn90	100
		Pv	1	12	pn40	0						Pv	1	12	pn40	50
		Pv	1	12	pn60	0						Pv	1	12	pn60	41
		Pv	1	12	pn90	0						Pv	1	12	pn90	76
		Pv	1	13	pn40	0						Pv	1	13	pn40	72
		Pv	1	13	pn60	21						Pv	1	13	pn60	67
		Pv	1	13	pn90	15						Pv	1	13	pn90	55
		Pv	1	14	pn40	0						Pv	1	14	pn40	80
		Pv	1	14	pn60	-8						Pv	1	14	pn60	85
		Pv	1	14	pn90	0						Pv	1	14	pn90	36
		Pv	1	15	pn40	0						Pv	1	15	pn40	40
		Pv	1	15	pn60	12						Pv	1	15	pn60	30
		Pv	1	15	pn90	18						Pv	1	15	pn90	30
		Pv	1	16	pn40	0						Pv	1	16	pn40	90
		Pv	1	16	pn60	12						Pv	1	16	pn60	94
		Pv	1	16	pn90	11						Pv	1	16	pn90	84
		Pv	1	17	pn40	0						Pv	1	17	pn40	87
		Pv	1	17	pn60	0						Pv	1	17	pn60	85
		Pv	1	17	pn90	-15						Pv	1	17	pn90	47

## Sheet: Figure 4
	Runx3
	Scoliosis										Kyphosis
	control					mut					control					mut
		p40	p60	p90			p40	p60	p90			p40	p60	p90			p40	p60	p90
	1	0	0	0		1	0	-8	14		1	42	61	54		1	78	55	34
	2	0	0	-7		2	0	-14	37		2	50	72	47		2	34	58	47
	3	0	0	0		3	0	23	45		3	46	60	59		3	81	81	61
	4	0	0	0		4	25	19	45		4	56	62	56		4	62	74	57
	5	0	3	6		5	0	36	52		5	50	63	58		5	63	65	28
	6	0	4	8		6	0	-33	-40		6	58	61	56		6	49	79	42
	7	0	0	0		7	0	8	42		7	46	63	54		7	73	77	54
	8	0	0	5		8	0	30	39		8	55	70	49		8	58	54	25
	9	0	0	0		9	0	18	40		9	45	48	54		9	59	72	43
	10	0	0	0		10	0	28	42		10	53	57	52		10	76	77	82
	Egr3
	Scoliosis	Scoliosis									Kyphosis
	Control					Mutant						Control					Mutant
		p40	p60	p90			p40	p60	p90				p40	p60	p90			p40	p60	p90
	1	0	0	0		1	0	0	0			1	47	58	52		1	58	71	63
	2	0	0	0		2	0	12	14			2	56	60	52		2	76	76	49
	3	0	0	0		3	0	0	0			3	52	57	55		3	70	41	37
	4	0	0	0		4	0	0	15			4	60	65	49		4	78	58	53
	5	0	3	4		5	0	0	0			5	58	72	52		5	68	49	41
	6	0	0	0		6	0	-15	-16			6	52	64	66		6	83	79	86
	7	0	0	0		7	0	18	20			7	59	69	67		7	72	81	71
	8	0	5	5		8	0	0	14			8	50	60	60		8	54	32	34
	9	0	0	0		9	0	0	-16			9	48	69	63		9	67	76	44
	10	0	0	0		10	0	0	0			10	52	67	62		10	62	44	51
						11	0	0	15								11	67	79	76
						12	0	0	11								12	61	70	64
						13	0	7	8								13	60	64	62

## Sheet: Figure 5
		Analysis	Treatment	Ratio	t4	t7	t10	t13	l2							Cont	A/P								T4	T7	T10	T13	L2						Animal	Treatment	Ratio	level	value
		1	Cont	A/P	0.978545	0.943234	0.884543	0.908785	0.878989							Analysis	t4	t7	t10	t13	l2			control	0.988764	0.950086	0.907704	0.89879	0.888395						1	control	A/P	t4	0.978545
		2	Cont	A/P	0.999844	0.956512	0.900414	0.897612	0.889303							1	0.978545	0.943234	0.884543	0.908785	0.878989			mutant	0.972851	0.97119	0.912502	0.885237	0.878915						1	control	A/P	t7	0.943234
		3	Cont	A/P	0.96564	0.92434	0.912323	0.889839	0.867311							2	0.999844	0.956512	0.900414	0.897612	0.889303														1	control	A/P	t10	0.884543
		4	Cont	A/P	0.99434	0.967889	0.912929	0.907821	0.908989							3	0.96564	0.92434	0.912323	0.889839	0.867311														1	control	A/P	t13	0.908785
		5	Cont	A/P	1.00545	0.958454	0.928309	0.889892	0.897384							4	0.99434	0.967889	0.912929	0.907821	0.908989														1	control	A/P	l2	0.878989
		1	Cont	R/L	1.00763	0.983432	0.997486	0.967483	0.983432							5	1.00545	0.958454	0.928309	0.889892	0.897384														1	control	R/L	t4	1.00763
		2	Cont	R/L	0.997873	0.984646	0.978884	0.958733	0.973423						STD		0.0146385	0.0150869	0.0145793	0.00827216	0.0144135														1	control	R/L	t7	0.983432
		3	Cont	R/L	0.984631	0.967372	1.00879	0.948334	0.998789																										1	control	R/L	t10	0.997486
		4	Cont	R/L	1.01834	0.998799	0.998784	0.998787	0.988783						MEAN		0.988764	0.950086	0.907704	0.89879	0.888395				T4	T7	T10	T13	L2						1	control	R/L	t13	0.967483
		5	Cont	R/L	0.998787	1.00899	0.988873	0.968323	1.00655							Cont	R/L							control	1.00145	0.988648	0.994563	0.968332	0.990196						1	control	R/L	l2	0.983432
		1	Cont	R/L FA	0.998783	0.972309	0.927578	0.968493	1.00585							Analysis	t4	t7	t10	t13	l2			mutant	1.00635	1.01601	1.00015	0.977265	0.971615						1	control	R/L FA	t4	0.998783
		2	Cont	R/L FA	0.968782	0.967802	0.94658	0.987011	0.998783							1	1.00763	0.983432	0.997486	0.967483	0.983432														1	control	R/L FA	t7	0.972309
		3	Cont	R/L FA	0.943878	0.957392	0.968849	0.947384	0.986373							2	0.997873	0.984646	0.978884	0.958733	0.973423														1	control	R/L FA	t10	0.927578
		4	Cont	R/L FA	0.978782	0.998637	0.936542	0.958574	0.978382							3	0.984631	0.967372	1.00879	0.948334	0.998789														1	control	R/L FA	t13	0.968493
		5	Cont	R/L FA	0.968782	0.973048	0.947392	0.957483	1.00593							4	1.01834	0.998799	0.998784	0.998787	0.988783														1	control	R/L FA	l2	1.00585
		1	MUT	A/P	0.968594	0.984544	0.898784	0.885647	0.856713							5	0.998787	1.00899	0.988873	0.968323	1.00655														2	control	A/P	t4	0.999844
		2	MUT	A/P	0.949234	0.957683	0.889008	0.876331	0.846089						MEAN		1.00145	0.988648	0.994563	0.968332	0.990196				T4	T7	T10	T13	L2						2	control	A/P	t7	0.956512
		3	MUT	A/P	0.989605	0.987648	0.937481	0.891333	0.909444						STD		0.011192	0.0142315	0.0100692	0.016854	0.0115802														2	control	A/P	t10	0.900414
		4	MUT	A/P	0.978329	0.958493	0.918334	0.875224	0.898999															control	0.971802	0.973838	0.945388	0.963789	0.995063						2	control	A/P	t13	0.897612
		5	MUT	A/P	0.978493	0.967583	0.9189	0.89765	0.88333							Cont	R/L FA							mutant	0.972663	0.988194	0.973764	0.968716	0.983958						2	control	A/P	l2	0.889303
		1	MUT	R/L	1.01754	0.998431	1.009	0.958941	0.984534							Analysis	t4	t7	t10	t13	l2														2	control	R/L	t4	0.997873
		2	MUT	R/L	1.00483	1.00434	1.01894	1.01844	0.947544							1	0.998783	0.972309	0.927578	0.968493	1.00585														2	control	R/L	t7	0.984646
		3	MUT	R/L	0.997665	1.0235	0.987555	0.997843	0.978784							2	0.968782	0.967802	0.94658	0.987011	0.998783														2	control	R/L	t10	0.978884
		4	MUT	R/L	0.983211	1.03945	0.967432	0.934535	0.967112							3	0.943878	0.957392	0.968849	0.947384	0.986373														2	control	R/L	t13	0.958733
		5	MUT	R/L	1.02849	1.01432	1.01783	0.976568	0.980099							4	0.978782	0.998637	0.936542	0.958574	0.978382														2	control	R/L	l2	0.973423
		1	MUT	R/L FA	0.968787	0.987411	0.968133	0.968001	0.981133							5	0.968782	0.973048	0.947392	0.957483	1.00593														2	control	R/L FA	t4	0.968782
		2	MUT	R/L FA	1.00434	1.03333	0.978581	0.957474	0.957666						STD		0.0177464	0.0136004	0.0137935	0.0133977	0.0109729														2	control	R/L FA	t7	0.967802
		3	MUT	R/L FA	1.00543	0.967434	1.0089	0.983884	0.988804																										2	control	R/L FA	t10	0.94658
		4	MUT	R/L FA	0.947311	0.958444	0.945556	0.946555	1.00441						MEAN		0.971802	0.973838	0.945388	0.963789	0.995063														2	control	R/L FA	t13	0.987011
		5	MUT	R/L FA	0.937444	0.994346	0.967655	0.987666	0.987776							MUT	A/P																		2	control	R/L FA	l2	0.998783
																Analysis	t4	t7	t10	t13	l2														3	control	A/P	t4	0.96564
																1	0.968594	0.984544	0.898784	0.885647	0.856713														3	control	A/P	t7	0.92434
																2	0.949234	0.957683	0.889008	0.876331	0.846089														3	control	A/P	t10	0.912323
																3	0.989605	0.987648	0.937481	0.891333	0.909444														3	control	A/P	t13	0.889839
																4	0.978329	0.958493	0.918334	0.875224	0.898999														3	control	A/P	l2	0.867311
																5	0.978493	0.967583	0.9189	0.89765	0.88333														3	control	R/L	t4	0.984631
															MEAN		0.972851	0.97119	0.912502	0.885237	0.878915														3	control	R/L	t7	0.967372
															STD		0.013553	0.0126952	0.016965	0.00861379	0.0241882														3	control	R/L	t10	1.00879
																																			3	control	R/L	t13	0.948334
																MUT	R/L																		3	control	R/L	l2	0.998789
																Analysis	t4	t7	t10	t13	l2														3	control	R/L FA	t4	0.943878
																1	1.01754	0.998431	1.009	0.958941	0.984534														3	control	R/L FA	t7	0.957392
																2	1.00483	1.00434	1.01894	1.01844	0.947544														3	control	R/L FA	t10	0.968849
																3	0.997665	1.0235	0.987555	0.997843	0.978784														3	control	R/L FA	t13	0.947384
																4	0.983211	1.03945	0.967432	0.934535	0.967112														3	control	R/L FA	l2	0.986373
																5	1.02849	1.01432	1.01783	0.976568	0.980099														4	control	A/P	t4	0.99434
															MEAN		1.00635	1.01601	1.00015	0.977265	0.971615														4	control	A/P	t7	0.967889
															STD		0.015677	0.0145161	0.0198661	0.0292601	0.0133414														4	control	A/P	t10	0.912929
																																			4	control	A/P	t13	0.907821
																MUT	R/L FA																		4	control	A/P	l2	0.908989
																Analysis	t4	t7	t10	t13	l2														4	control	R/L	t4	1.01834
																1	0.968787	0.987411	0.968133	0.968001	0.981133														4	control	R/L	t7	0.998799
																2	1.00434	1.03333	0.978581	0.957474	0.957666														4	control	R/L	t10	0.998784
																3	1.00543	0.967434	1.0089	0.983884	0.988804														4	control	R/L	t13	0.998787
																4	0.947311	0.958444	0.945556	0.946555	1.00441														4	control	R/L	l2	0.988783
																5	0.937444	0.994346	0.967655	0.987666	0.987776														4	control	R/L FA	t4	0.978782
															MEAN		0.972663	0.988194	0.973764	0.968716	0.983958														4	control	R/L FA	t7	0.998637
															STD		0.0281972	0.0260462	0.0206015	0.0155381	0.0152026														4	control	R/L FA	t10	0.936542
																																			4	control	R/L FA	t13	0.958574
																																			4	control	R/L FA	l2	0.978382
																																			5	control	A/P	t4	1.00545
																																			5	control	A/P	t7	0.958454
																																			5	control	A/P	t10	0.928309
																																			5	control	A/P	t13	0.889892
																																			5	control	A/P	l2	0.897384
																																			5	control	R/L	t4	0.998787
																																			5	control	R/L	t7	1.00899
																																			5	control	R/L	t10	0.988873
																																			5	control	R/L	t13	0.968323
																																			5	control	R/L	l2	1.00655
																																			5	control	R/L FA	t4	0.968782
																																			5	control	R/L FA	t7	0.973048
																																			5	control	R/L FA	t10	0.947392
																																			5	control	R/L FA	t13	0.957483
																																			5	control	R/L FA	l2	1.00593
																																			1	mutant	A/P	t4	0.968594
																																			1	mutant	A/P	t7	0.984544
																																			1	mutant	A/P	t10	0.898784
																																			1	mutant	A/P	t13	0.885647
																																			1	mutant	A/P	l2	0.856713
																																			1	mutant	R/L	t4	1.01754
																																			1	mutant	R/L	t7	0.998431
																																			1	mutant	R/L	t10	1.009
																																			1	mutant	R/L	t13	0.958941
																																			1	mutant	R/L	l2	0.984534
																																			1	mutant	R/L FA	t4	0.968787
																																			1	mutant	R/L FA	t7	0.987411
																																			1	mutant	R/L FA	t10	0.968133
																																			1	mutant	R/L FA	t13	0.968001
																																			1	mutant	R/L FA	l2	0.981133
																																			2	mutant	A/P	t4	0.949234
																																			2	mutant	A/P	t7	0.957683
																																			2	mutant	A/P	t10	0.889008
																																			2	mutant	A/P	t13	0.876331
																																			2	mutant	A/P	l2	0.846089
																																			2	mutant	R/L	t4	1.00483
																																			2	mutant	R/L	t7	1.00434
																																			2	mutant	R/L	t10	1.01894
																																			2	mutant	R/L	t13	1.01844
																																			2	mutant	R/L	l2	0.947544
																																			2	mutant	R/L FA	t4	1.00434
																																			2	mutant	R/L FA	t7	1.03333
																																			2	mutant	R/L FA	t10	0.978581
																																			2	mutant	R/L FA	t13	0.957474
																																			2	mutant	R/L FA	l2	0.957666
																																			3	mutant	A/P	t4	0.989605
																																			3	mutant	A/P	t7	0.987648
																																			3	mutant	A/P	t10	0.937481
																																			3	mutant	A/P	t13	0.891333
																																			3	mutant	A/P	l2	0.909444
																																			3	mutant	R/L	t4	0.997665
																																			3	mutant	R/L	t7	1.0235
																																			3	mutant	R/L	t10	0.987555
																																			3	mutant	R/L	t13	0.997843
																																			3	mutant	R/L	l2	0.978784
																																			3	mutant	R/L FA	t4	1.00543
																																			3	mutant	R/L FA	t7	0.967434
																																			3	mutant	R/L FA	t10	1.0089
																																			3	mutant	R/L FA	t13	0.983884
																																			3	mutant	R/L FA	l2	0.988804
																																			4	mutant	A/P	t4	0.978329
																																			4	mutant	A/P	t7	0.958493
																																			4	mutant	A/P	t10	0.918334
																																			4	mutant	A/P	t13	0.875224
																																			4	mutant	A/P	l2	0.898999
																																			4	mutant	R/L	t4	0.983211
																																			4	mutant	R/L	t7	1.03945
																																			4	mutant	R/L	t10	0.967432
																																			4	mutant	R/L	t13	0.934535
																																			4	mutant	R/L	l2	0.967112
																																			4	mutant	R/L FA	t4	0.947311
																																			4	mutant	R/L FA	t7	0.958444
																																			4	mutant	R/L FA	t10	0.945556
																																			4	mutant	R/L FA	t13	0.946555
																																			4	mutant	R/L FA	l2	1.00441
																																			5	mutant	A/P	t4	0.978493
																																			5	mutant	A/P	t7	0.967583
																																			5	mutant	A/P	t10	0.9189
																																			5	mutant	A/P	t13	0.89765
																																			5	mutant	A/P	l2	0.88333
																																			5	mutant	R/L	t4	1.02849
																																			5	mutant	R/L	t7	1.01432
																																			5	mutant	R/L	t10	1.01783
																																			5	mutant	R/L	t13	0.976568
																																			5	mutant	R/L	l2	0.980099
																																			5	mutant	R/L FA	t4	0.937444
																																			5	mutant	R/L FA	t7	0.994346
																																			5	mutant	R/L FA	t10	0.967655
																																			5	mutant	R/L FA	t13	0.987666
																																			5	mutant	R/L FA	l2	0.987776

## Sheet: Figure 6
PV cre ; Piezo2 f/f	Congruancy index				upper lip			lower lip						upper lip			lower lip
mut	upper lip	lower lip		pv cre pz cont1	point 1	point 2	point3	point 1	point 2	point3			pv cre pz ff mut1	point 1	point 2	point3	point 1	point 2	point3
pv cre pzff mut1	1.3843	1.4243		1st MEASURMENT	1002	1019	954	1573	1131	1406			1st MEASURMENT	1268	835	1573	1463	853	1372
pv cre pzff mut2	1.1836	1.146		2nd MEASURMENT	954	1099	1017	1613	1041	1646			2nd MEASURMENT	1266	866	1294	1417	848	1314
pv cre pzff mut3	1.2826	1.4162		3rd MEASURMENT	1066	1099	1017	1720	1417	1887			3rd MEASURMENT	1339	894	1442	1562	896	1372
pv cre pzff mut4	1.3327	1.2688		avg.	1007.33	1072.33	996	1635.33	1196.33	1646.33			avg.	1291	865	1436.33	1480.67	865.667	1352.67
pv cre pzff mut5	1.588	1.4903		LIP AVG			1025.22			1492.67			LIP AVG			1197.44			1233
pv cre pzff mut6	1.3702	1.4058					1.02934			1.2477						1.38433			1.42434
Avg	1.3569	1.35857
					upper lip			lower lip
				pv cre pz cont2	point 1	point 2	point3	point 1	point 2	point3
				1st MEASURMENT	1339	1520	1480	1417	1374	1166				upper lip			lower lip
cont	upper lip	lower lip		2nd MEASURMENT	1534	1504	1580	1229	1319	1314			pv cre pz ff mut2	point 1	point 2	point3	point 1	point 2	point3
pv cre cont1	1.02934	1.2477		3rd MEASURMENT	1468	1504	1584	1280	1131	1164			1st MEASURMENT	573	696	736	1017	802	1294
pv cre cont2	1.0376	1.0422		avg.	1447	1509.33	1548	1308.67	1274.67	1214.67			2nd MEASURMENT	573	632	811	896	813	1054
pv cre cont3	1.0513	1.0247		LIP AVG			1501.44			1266			3rd MEASURMENT	596	745	824	947	991	1146
pv cre cont4	1.0047	1.0051					1.03763			1.04226			avg.	580.667	691	790.333	953.333	868.667	1164.67
pv cre cont5	1.0587	1.0436											LIP AVG			687.333			995.556
Avg	1.03633	1.07266														1.1837			1.14607
					upper lip			lower lip
PV cre ; Piezo2 f/f	CEA	Acetabular index		pv cre pz cont3	point 1	point 2	point3	point 1	point 2	point3				upper lip			lower lip
mut				1st MEASURMENT	1034	961	1085	1186	942	835			pv cre pz ff mut3	point 1	point 2	point3	point 1	point 2	point3
pv cre pz2 ff mut 1	21	31		2nd MEASURMENT	1085	1074	1085	869	896	999			1st MEASURMENT	869	659	1179	1166	813	1074
pv cre pz2 ff mut 2	26	26		3rd MEASURMENT	1099	1017	1186	835	896	947			2nd MEASURMENT	876	721	991	984	686	1135
pv cre pz2 ff mut 3	30	25		avg.	1072.67	1017.33	1118.67	963.333	911.333	927			3rd MEASURMENT	1008	686	961	1294	628	1257
pv cre pz2 ff mut 4	29	24		LIP AVG			1069.56			933.889			avg.	917.667	688.667	1043.67	1148	709	1155.33
pv cre pz2 ff mut 5	23	35					1.05133			1.02475			LIP AVG			883.333			1004.11
pv cre pz2 ff mut 6	20	34														1.28267			1.41624
pv cre pz2 ff mut 7	28	28
pv cre pz2 ff mut 8	30	24			upper lip			lower lip
				pv cre pz cont4	point 1	point 2	point3	point 1	point 2	point3				upper lip			lower lip
	25.875	28.375		1st MEASURMENT	869	843	906	1146	1041	1229			pv cre pz ff mut4	point 1	point 2	point3	point 1	point 2	point3
				2nd MEASURMENT	866	906	835	961	1146	1179			1st MEASURMENT	935	718	926	1201	947	1520
				3rd MEASURMENT	876	843	869	1017	1085	1085			2nd MEASURMENT	1268	686	1225	1468	991	1240
cont	CEA	Acetabular index		avg.	870.333	864	870	1041.33	1090.67	1164.33			3rd MEASURMENT	866	777	1319	1374	947	1294
pv cre cont1	26	22		LIP AVG			868.111			1098.78			avg.	1023	727	1156.67	1347.67	961.667	1351.33
pv cre cont2	30	18					1.00476			1.05516			LIP AVG			968.889			1220.22
pv cre cont3	30	25														1.33272			1.26886
pv cre cont4	27	25
pv cre cont5	30	22			upper lip			lower lip
				pv cre pz cont5	point 1	point 2	point3	point 1	point 2	point3
				1st MEASURMENT	1207	1264	1590	1480	1323	1201				upper lip			lower lip
				2nd MEASURMENT	1490	1287	1426	1223	1323	1223			pv cre pz ff mut5	point 1	point 2	point3	point 1	point 2	point3
	28.6	22.4		3rd MEASURMENT	1339	1412	1573	1294	1280	1294			1st MEASURMENT	1601	1077	1671	1480	754	1074
				avg.	1345.33	1321	1529.67	1332.33	1308.67	1239.33			2nd MEASURMENT	1605	894	1708	1707	802	1282
				LIP AVG			1398.67			1293.44			3rd MEASURMENT	1480	780	2295	1534	813	1146
							1.05879			1.04366			avg.	1562	917	1891.33	1573.67	789.667	1167.33
													LIP AVG			1456.78			1176.89
																1.58863			1.49036
														upper lip			lower lip
													pv cre pz ff mut6	point 1	point 2	point3	point 1	point 2	point3
													1st MEASURMENT	1877	1273	2121	1436	926	1463
													2nd MEASURMENT	1909	1387	2121	1699	954	1041
													3rd MEASURMENT	1813	1201	2170	1760	805	1240
													avg.	1866.33	1287	2137.33	1631.67	895	1248
													LIP AVG			1763.56			1258.22
																1.37028			1.40583

## Sheet: Figure 7
														upper lip			lower lip
Runx3 KO	CEA	Acetabular index				upper lip			lower lip				runx3 KO pn60 3	point 1	point 2	point3	point 1	point 2	point3
mut					runx3 cont pn60 1	point 1	point 2	point3	point 1	point 2	point3		1st MEASURMENT	866	1314	894	1054	333	1109
runx3 KO pn60 1	0	37			1st MEASURMENT	340	360	340	573	471	571		2nd MEASURMENT	603	1054	926	721	426	1135
runx3 KO pn60 2	-1	40			2nd MEASURMENT	360	390	360	520	520	614		3rd MEASURMENT	802	1186	718	896	333	760
runx3 KO pn60 3	23	35			3rd MEASURMENT	400	390	377	573	520	614		avg.	757	1184.67	846	890.333	364	1001.33
runx3 KO pn60 4	19	32			avg.	366.667	380	359	555.333	503.667	599.667		LIP AVG			929.222			751.889
runx3 KO pn60 5	24	28			LIP AVG			368.556			552.889					1.22751			2.06563
runx3 KO pn60 6	24	37						1.02662			1.09773
runx3 KO pn60 7	25	29												upper lip			lower lip
	16.2857	34											runx3 KO pn60 4	point 1	point 2	point3	point 1	point 2	point3
dislocated = (-1)						upper lip			lower lip				1st MEASURMENT	733	1463	1853	900	666	1534
	CEA	Acetabular index			runx3 cont pn60 2	point 1	point 2	point3	point 1	point 2	point3		2nd MEASURMENT	869	1282	1749	1350	720	1613
cont					1st MEASURMENT	720	720	820	426	426	470		3rd MEASURMENT	800	1400	1960	1150	813	1605
runx3 cont pn60 1	27	31			2nd MEASURMENT	750	780	824	380	377	470		avg.	800.667	1381.67	1854	1133.33	733	1584
runx3 cont pn60 2	31	30			3rd MEASURMENT	614	666	679	377	377	420		LIP AVG			1345.44			1150.11
runx3 cont pn60 3	29	24			avg.	694.667	722	774.333	394.333	393.333	453.333					1.68041			1.56905
runx3 cont pn60 4	35	25			LIP AVG			730.333			413.667
runx3 cont pn60 5	30	25						1.05134			1.05169
														upper lip			lower lip
													runx3 KO pn60 5	point 1	point 2	point3	point 1	point 2	point3
						upper lip			lower lip				1st MEASURMENT	1885	1820	1139	480	660	470
	30.4	27			runx3 cont pn60 3	point 1	point 2	point3	point 1	point 2	point3		2nd MEASURMENT	1334	1671	1181	850	614	802
					1st MEASURMENT	947	980	1200	1109	1041	1093		3rd MEASURMENT	1646	1820	1034	802	614	720
					2nd MEASURMENT	991	1015	1085	991	896	1186		avg.	1621.67	1770.33	1118	710.667	629.333	664
					3rd MEASURMENT	999	954	1074	869	869	1041		LIP AVG			1503.33			668
Runx3 KO	congruency index				avg.	979	983	1119.67	989.667	935.333	1106.67					1.34466			1.06144
mut	upper lip	lower lip			LIP AVG			1027.22			1010.56
runx3 KO pn60 1	subloxated	subloxated						1.04926			1.08042
runx3 KO pn60 2	Dislocated	Dislocated
runx3 KO pn60 3	1.227	2.065												upper lip			lower lip
runx3 KO pn60 4	1.68	1.569				upper lip			lower lip				runx3 KO pn60 6	point 1	point 2	point3	point 1	point 2	point3
runx3 KO pn60 5	1.344	1.061			runx3 cont pn60 4	point 1	point 2	point3	point 1	point 2	point3		1st MEASURMENT	824	1201	1314	480	666	333
runx3 KO pn60 6	1.378	1.129			1st MEASURMENT	760	760	1135	470	470	470		2nd MEASURMENT	890	1192	1280	420	450	520
runx3 KO pn60 7	1.692	1.431			2nd MEASURMENT	896	777	1000	470	470	470		3rd MEASURMENT	745	1350	1372	388	628	480
					3rd MEASURMENT	906	935	896	470	470	470		avg.	819.667	1247.67	1322	429.333	581.333	444.333
	1.4642	1.451			avg.	854	824	1010.33	470	470	470		LIP AVG			1129.78			485
					LIP AVG			896.111			470					1.37834			1.12966
control	upper lip	lower lip						1.08751			1
runx3 cont pn60 1	1.0266	1.0977
runx3 cont pn60 2	1.0513	1.0516												upper lip			lower lip
runx3 cont pn60 3	1.0492	1.0804				upper lip			lower lip				runx3 KO pn60 7	point 1	point 2	point3	point 1	point 2	point3
runx3 cont pn60 4	1.0875	1			runx3 cont pn60 5	point 1	point 2	point3	point 1	point 2	point3		1st MEASURMENT	550	650	1180	870	520	1093
runx3 cont pn60 5	1.0066	1.031			1st MEASURMENT	866	866	906	721	777	835		2nd MEASURMENT	530	960	1240	835	520	1146
					2nd MEASURMENT	866	866	896	813	830	835		3rd MEASURMENT	466	1093	1180	708	680	1017
	1.04424	1.05214			3rd MEASURMENT	866	866	848	777	800	760		avg.	515.333	901	1200	804.333	573.333	1085.33
					avg.	866	866	883.333	770.333	802.333	810		LIP AVG			872.111			821
					LIP AVG			871.778			794.222					1.69232			1.43198
								1.00667			1.03101

## Sheet: Figure 8
										upper lip			lower lip						upper lip			lower lip
Wnt1 cre runx3 ff	CEA	Acetabular index							WNT1 CRE RUNX3 FF 1	point 1	point 2	point3	point 1	point 2	point3			WNT1 CRE RUNX3 FF CONT1	point 1	point 2	point3	point 1	point 2	point3
mut									1st MEASURMENT	933	718	999	1180	896	947			1st MEASURMENT	660	696	733	420	430	447
WNT1 CRE RUNX3 FF 1	23	28							2nd MEASURMENT	1000	630	1186	991	800	1041			2nd MEASURMENT	660	666	720	420	433	433
WNT1 CRE RUNX3 FF 2	25	25							3rd MEASURMENT	866	718	1054	1135	850	950			3rd MEASURMENT	666	666	720	420	430	477
WNT1 CRE RUNX3 FF 3	23	30							avg.	933	688.667	1079.67	1102	848.667	979.333			avg.	662	676	724.333	420	431	452.333
WNT1 CRE RUNX3 FF 4	23	32							LIP AVG			900.444			976.667			LIP AVG			687.444			434.444
WNT1 CRE RUNX3 FF 5	28	29										1.30752			1.15082						1.03844			1.03439
WNT1 CRE RUNX3 FF 6	20	35
WNT1 CRE RUNX3 FF 7	21	35
WNT1 CRE RUNX3 FF 8	21	30								upper lip			lower lip
									WNT1 CRE RUNX3 FF 2	point 1	point 2	point3	point 1	point 2	point3				upper lip			lower lip
	23	30.5							1st MEASURMENT	777	550	870	1093	708	1554			WNT1 CRE RUNX3 FF CONT2	point 1	point 2	point3	point 1	point 2	point3
cont	CEA	Acetabular index							2nd MEASURMENT	720	550	666	999	520	1093			1st MEASURMENT	745	745	802	537	537	537
WNT1 CRE RUNX3 FF CONT1	29	24							3rd MEASURMENT	805	550	933	1041	520	1319			2nd MEASURMENT	745	745	760	537	537	537
WNT1 CRE RUNX3 FF CONT2	32	20							avg.	767.333	550	823	1044.33	582.667	1322			3rd MEASURMENT	745	745	802	537	537	537
WNT1 CRE RUNX3 FF CONT3	31	25							LIP AVG			713.444			983			avg.	745	745	788	537	537	537
WNT1 CRE RUNX3 FF CONT4	27	24										1.29717			1.68707			LIP AVG			759.333			537
WNT1 CRE RUNX3 FF CONT5	26	21																			1.01924			1
WNT1 CRE RUNX3 FF CONT6	25	20								upper lip			lower lip
WNT1 CRE RUNX3 FF CONT7	34	21							WNT1 CRE RUNX3 FF 3	point 1	point 2	point3	point 1	point 2	point3
WNT1 CRE RUNX3 FF CONT8	34	20							1st MEASURMENT	720	530	670	991	111	754
	29.75	21.875							2nd MEASURMENT	596	550	669	947	563	848			WNT1 CRE RUNX3 FF CONT3	point 1	point 2	point3	point 1	point 2	point3
									3rd MEASURMENT	745	507	603	1135	530	906			1st MEASURMENT	565	590	666	507	507	614
Wnt1 cre Runx3 ff	Congruancy index								avg.	687	529	647.333	1024.33	401.333	836			2nd MEASURMENT	708	686	736	507	507	666
mut	upper lip	lower lip							LIP AVG			621.111			753.889			3rd MEASURMENT	666	686	736	507	507	614
WNT1 CRE RUNX3 FF 1	1.3075	1.1508										1.17412			1.87846			avg.	646.333	654	712.667	507	507	631.333
WNT1 CRE RUNX3 FF 2	1.2971	1.687																LIP AVG			671			548.444
WNT1 CRE RUNX3 FF 3	1.1741	1.8784																			1.03816			1.08174
WNT1 CRE RUNX3 FF 4	1.2985	1.1069								upper lip			lower lip
WNT1 CRE RUNX3 FF 5	1.8838	1.3696							WNT1 CRE RUNX3 FF 4	point 1	point 2	point3	point 1	point 2	point3
WNT1 CRE RUNX3 FF 6	1.1566	1.2407							1st MEASURMENT	813	630	1002	754	708	777				upper lip			lower lip
WNT1 CRE RUNX3 FF 7	1.4927	1.3775							2nd MEASURMENT	802	630	999	614	614	926			WNT1 CRE RUNX3 FF CONT4	point 1	point 2	point3	point 1	point 2	point3
WNT1 CRE RUNX3 FF 8	1.7292	1.1476							3rd MEASURMENT	813	570	870	708	666	835			1st MEASURMENT	537	537	537	537	537	537
									avg.	809.333	610	957	692	662.667	846			2nd MEASURMENT	537	537	537	537	537	537
Avg	1.51216	1.24846							LIP AVG			792.111			733.556			3rd MEASURMENT	537	537	537	537	537	537
cont	upper lip	lower lip										1.29854			1.10698			avg.	537	537	537	537	537	537
WNT1 CRE RUNX3 FF CONT1	1.0384	1.0343																LIP AVG			537			537
WNT1 CRE RUNX3 FF CONT2	1.0192	1								upper lip			lower lip								1			1
WNT1 CRE RUNX3 FF CONT3	1.0381	1.0817							WNT1 CRE RUNX3 FF 5	point 1	point 2	point3	point 1	point 2	point3
WNT1 CRE RUNX3 FF CONT4	1	1							1st MEASURMENT	777	333	800	650	507	657				upper lip			lower lip
WNT1 CRE RUNX3 FF CONT5	1.0162	1.0436							2nd MEASURMENT	720	333	730	621	388	620			WNT1 CRE RUNX3 FF CONT5	point 1	point 2	point3	point 1	point 2	point3
WNT1 CRE RUNX3 FF CONT6	1	1							3rd MEASURMENT	754	333	866	835	444	780			1st MEASURMENT	824	805	802	573	596	630
WNT1 CRE RUNX3 FF CONT7	1.1021	1.054							avg.	750.333	333	798.667	702	446.333	685.667			2nd MEASURMENT	802	805	760	632	565	708
WNT1 CRE RUNX3 FF CONT8	1.059	1							LIP AVG			627.333			611.333			3rd MEASURMENT	802	805	802	650	650	666
Avg	1.03412	1.0267										1.88388			1.36968			avg.	809.333	805	788	618.333	603.667	668
																		LIP AVG			800.778			630
																					1.01622			1.04362
										upper lip			lower lip
									WNT1 CRE RUNX3 FF 6	point 1	point 2	point3	point 1	point 2	point3
									1st MEASURMENT	708	628	811	1093	745	780				upper lip			lower lip
									2nd MEASURMENT	520	596	1066	1074	720	869			WNT1 CRE RUNX3 FF CONT6	point 1	point 2	point3	point 1	point 2	point3
									3rd MEASURMENT	660	686	876	999	720	1133			1st MEASURMENT	870	870	870	614	614	614
									avg.	629.333	636.667	917.667	1055.33	728.333	927.333			2nd MEASURMENT	870	870	870	614	614	614
									LIP AVG			727.889			903.667			3rd MEASURMENT	870	870	870	614	614	614
												1.1566			1.24073			avg.	870	870	870	614	614	614
																		LIP AVG			870			614
																					1			1
									WNT1 CRE RUNX3 FF 7	point 1	point 2	point3	point 1	point 2	point3
									1st MEASURMENT	570	651	1140	777	480	900
									2nd MEASURMENT	470	650	1000	835	600	760				upper lip			lower lip
									3rd MEASURMENT	520	850	1135	870	480	745			WNT1 CRE RUNX3 FF CONT7	point 1	point 2	point3	point 1	point 2	point3
									avg.	520	717	1091.67	827.333	520	801.667			1st MEASURMENT	708	666	666	666	720	720
									LIP AVG			776.222			716.333			2nd MEASURMENT	708	666	666	666	720	720
												1.49274			1.37756			3rd MEASURMENT	708	666	666	666	720	720
																		avg.	870	666	666	666	720	720
																		LIP AVG			734			702
										upper lip			lower lip								1.1021			1.05405
									WNT1 CRE RUNX3 FF 8	point 1	point 2	point3	point 1	point 2	point3
									1st MEASURMENT	620	300	900	850	660	565
									2nd MEASURMENT	720	450	1034	628	565	520				upper lip			lower lip
									3rd MEASURMENT	708	507	1282	870	470	570			WNT1 CRE RUNX3 FF CONT8	point 1	point 2	point3	point 1	point 2	point3
									avg.	682.667	419	1072	782.667	565	551.667			1st MEASURMENT	666	720	730	450	450	450
									LIP AVG			724.556			633.111			2nd MEASURMENT	666	720	730	450	450	450
												1.72925			1.14763			3rd MEASURMENT	666	720	730	450	450	450
																		avg.	666	720	730	450	450	450
																		LIP AVG			705.333			450
																					1.05906			1

## Sheet: Figure 9
EGR3 KO	CEA	Acetabular index				upper lip			lower lip					upper lip			lower lip
mut					EGR control 1	point 1	point 2	point3	point 1	point 2	point3		EGR mut1	point 1	point 2	point3	point 1	point 2	point3
EGR mut1	28	22			1st MEASURMENT	1229	1133	1054	1054	906	1043		1st MEASURMENT	1068	1139	1043	1313	1511	1697
EGR mut2	27	25			2nd MEASURMENT	1294	991	1216	947	947	954		2nd MEASURMENT	1066	1099	999	1463	1333	1562
EGR mut3	26	22			3rd MEASURMENT	1240	1043	1164	961	896	906		3rd MEASURMENT	1066	1117	1017	1431	1314	1462
EGR mut4	28	26			avg.	1254.33	1055.67	1144.67	987.333	916.333	967.667		avg.	1066.67	1118.33	1019.67	1402.33	1386	1573.67
EGR mut5	23	25			LIP AVG			1151.56			957.111		LIP AVG			1068.22			1454
EGR mut6	25	25						1.09083			1.0445					1.04762			1.04906
EGR mut7	28	23
EGR mut8	23	30
EGR mut9	28	30				upper lip			lower lip					upper lip			lower lip
EGR mut10	29	27			EGR control 2	point 1	point 2	point3	point 1	point 2	point3		EGR mut2	point 1	point 2	point3	point 1	point 2	point3
EGR mut11	29	29			1st MEASURMENT	1150	1146	1135	1074	991	1186		1st MEASURMENT	754	1015	1017	1109	1273	1341
EGR mut12	30	25			2nd MEASURMENT	1085	1074	1186	1109	1041	991		2nd MEASURMENT	1002	1117	1085	1166	1280	1406
EGR mut13	24	35			3rd MEASURMENT	1085	1133	1201	1043	991	1074		3rd MEASURMENT	889	1103	1054	1109	1179	1374
EGR mut14	22	32			avg.	1106.67	1117.67	1174	1075.33	1007.67	1083.67		avg.	881.667	1078.33	1052	1128	1244	1373.67
					LIP AVG			1132.78			1055.56		LIP AVG			1004			1248.56
								1.02359			1.04752					1.13875			1.10688
Avg	26.4286	26.8571
Cont	CEA	Acetabular index
EGR control 1	30	17				upper lip			lower lip					upper lip			lower lip
EGR control 2	28	27			EGR control 3	point 1	point 2	point3	point 1	point 2	point3		EGR mut3	point 1	point 2	point3	point 1	point 2	point3
EGR control 3	37	19			1st MEASURMENT	1472	1133	1257	1229	1017	1017		1st MEASURMENT	1294	1401	1264	1605	1426	1534
EGR control 4	31	30			2nd MEASURMENT	1333	1181	1273	1085	991	1192		2nd MEASURMENT	1392	1406	1201	1508	1323	1372
EGR control 5	31	31			3rd MEASURMENT	1266	1166	1367	999	999	1109		3rd MEASURMENT	1313	1468	1349	1414	1294	1775
EGR control 6	27	30			avg.	1357	1160	1299	1104.33	1002.33	1106		avg.	1333	1425	1271.33	1509	1347.67	1453
EGR control 7	31	27			LIP AVG			1272			1070.89		LIP AVG			1343.11			1436.56
								1.09655			1.0684					1.05646			1.06596
avg	30.7143	25.8571
EGR3 KO	Congruancy index					upper lip			lower lip					upper lip			lower lip
mut	upper lip	lower lip			EGR control4	point 1	point 2	point3	point 1	point 2	point3		EGR mut4	point 1	point 2	point3	point 1	point 2	point3
EGR mut1	1.0476	1.049			1st MEASURMENT	628	632	666	426	426	471		1st MEASURMENT	1374	1225	1085	1282	1333	1885
EGR mut2	1.1387	1.1068			2nd MEASURMENT	628	632	669	426	426	426		2nd MEASURMENT	1367	1139	1000	1521	1192	1867
EGR mut3	1.0564	1.0659			3rd MEASURMENT	628	632	669	426	426	447		3rd MEASURMENT	1508	1133	1000	1406	1349	1843
EGR mut4	1.17	1.176			avg.	628	632	668	426	426	448		avg.	1416.33	1165.67	1028.33	1403	1291.33	1865
EGR mut5	1.09	1.2153			LIP AVG			642.667			433.333		LIP AVG			1203.44			1519.78
EGR mut6	1.06	1.21						1.02335			1.01721					1.17029			1.17691
EGR mut7	1.087	1.115
EGR mut8	1.036	1.402
EGR mut9	1.078	1.168				upper lip			lower lip					upper lip			lower lip
EGR mut10	1.156	1.361			EGR control5	point 1	point 2	point3	point 1	point 2	point3		EGR mut5	point 1	point 2	point3	point 1	point 2	point3
EGR mut11	1.41	1.646			1st MEASURMENT	533	537	520	388	377	388		1st MEASURMENT	890	507	614	696	843	1341
EGR mut12	1	1.106			2nd MEASURMENT	537	537	520	377	377	400		2nd MEASURMENT	614	666	666	843	780	1294
EGR mut13	1.21	1.22			3rd MEASURMENT	537	507	520	388	426	377		3rd MEASURMENT	660	637	666	835	745	1257
EGR mut14	1.351	1			avg.	535.667	527	520	384.333	393.333	388.333		avg.	721.333	603.333	648.667	791.333	789.333	1297.33
					LIP AVG			527.556			388.667		LIP AVG			657.778			959.333
								1.01453			1.01127					1.09024			1.21537
Avg	1.13505	1.20293
cont	upper lip	lower lip				upper lip			lower lip
EGR control 1	1.0908	1.0445			EGR control6	point 1	point 2	point3	point 1	point 2	point3			upper lip			lower lip
EGR control 2	1.0235	1.0475			1st MEASURMENT	603	614	596	537	614	614		EGR mut6	point 1	point 2	point3	point 1	point 2	point3
EGR control 3	1.0965	1.0683			2nd MEASURMENT	603	614	537	628	614	666		1st MEASURMENT	603	596	666	599	569	400
EGR control 4	1.0233	1.0172			3rd MEASURMENT	603	550	628	596	560	566		2nd MEASURMENT	537	628	659	669	569	480
EGR control 5	1.014	1.011			avg.	603	592.667	587	587	596	615.333		3rd MEASURMENT	603	596	659	603	570	480
EGR control 6	1.0123	1.021			LIP AVG			594.222			599.444		avg.	581	606.667	661.333	623.667	569.333	453.333
EGR control 7	1.026	1						1.0123			1.0212		LIP AVG			616.333			548.778
																1.06081			1.21054
Avg	1.04091	1.02993
						upper lip			lower lip
					EGR control7	point 1	point 2	point3	point 1	point 2	point3			upper lip			lower lip
					1st MEASURMENT	569	573	550	507	507	507		EGR mut7	point 1	point 2	point3	point 1	point 2	point3
					2nd MEASURMENT	573	573	550	507	507	507		1st MEASURMENT	333	421	333	333	333	480
					3rd MEASURMENT	573	569	550	507	507	507		2nd MEASURMENT	333	420	333	333	333	426
					avg.	571.667	571.667	550	507	507	507		3rd MEASURMENT	333	420	333	333	333	440
					LIP AVG			564.444			507		avg.	333	420.333	333	333	333	448.667
								1.02626			1		LIP AVG			362.111			371.556
																1.08742			1.11578
														upper lip			lower lip
													EGR mut8	point 1	point 2	point3	point 1	point 2	point3
													1st MEASURMENT	399	359	377	359	210	480
													2nd MEASURMENT	333	388	333	333	200	388
													3rd MEASURMENT	333	388	333	333	298	377
													avg.	355	378.333	347.667	341.667	236	415
													LIP AVG			360.333			330.889
																1.03643			1.40207
														Upper lip			lower lip
													EGR mut9	point 1	point 2	point3	point 1	point 2	point3
													1st MEASURMENT	421	477	420	377	480	377
													2nd MEASURMENT	339	333	426	480	507	666
													3rd MEASURMENT	339	377	427	447	573	666
													avg.	366.333	395.667	424.333	434.667	520	569.667
													LIP AVG			395.444			508.111
																1.07947			1.16897
														Upper lip			lower lip
													EGR mut10	point 1	point 2	point3	point 1	point 2	point3
													1st MEASURMENT	339	359	447	471	520	666
													2nd MEASURMENT	333	388	480	333	520	614
													3rd MEASURMENT	333	420	388	333	520	666
													avg.	335	389	438.333	379	520	648.667
													LIP AVG			387.444			515.889
																1.15655			1.36118
														Upper lip			lower lip
													EGR mut11	point 1	point 2	point3	point 1	point 2	point3
													1st MEASURMENT	471	210	426	447	210	426
													2nd MEASURMENT	471	298	480	471	210	471
													3rd MEASURMENT	339	280	359	333	210	333
													avg.	427	262.667	421.667	417	210	410
													LIP AVG			370.444			345.667
																1.41032			1.64603
														Upper lip			lower lip
													EGR mut12	point 1	point 2	point3	point 1	point 2	point3
													1st MEASURMENT	339	339	339	471	378	537
													2nd MEASURMENT	339	339	339	426	520	565
													3rd MEASURMENT	339	339	339	421	377	537
													avg.	339	339	339	439.333	425	546.333
													LIP AVG			339			470.222
																1			1.10641
														Upper lip			lower lip
													EGR mut13	point 1	point 2	point3	point 1	point 2	point3
													1st MEASURMENT	533	350	333	480	360	520
													2nd MEASURMENT	466	359	333	447	388	659
													3rd MEASURMENT	533	388	333	427	426	614
													avg.	510.667	365.667	333	451.333	391.333	597.667
													LIP AVG			403.111			480.111
																1.21054			1.22686
														Upper lip			lower lip
													EGR mut14	point 1	point 2	point3	point 1	point 2	point3
													1st MEASURMENT	405	240	377	333	333	333
													2nd MEASURMENT	466	240	471	333	333	333
													3rd MEASURMENT	466	359	377	333	333	333
													avg.	445.667	279.667	408.333	333	333	333
													LIP AVG			377.889			333
																1.35121			1

## Sheet: Supplementary Figure 1  
sample	BV	EV	BV/TV	Trabecular thickness	spacing	trabecular number	BMD	TMD
prx1 Cre;pz2 cont1	0.21	0.18	0.538462	49	42	11	305	389
prx1 Cre;pz2 cont2	0.1	0.096	0.510204	46	43	11	304	355
prx1 Cre;pz2 cont3	125236000	157677000	0.442666	40	50	11	304	370
avg			0.497111	45	45	11	304.333	371.333
sample	BV	EV	BV/TV	Trabecular thickness	spacing	trabecular number	BMD	TMD
prx1 Cre;pz2 mut1	0.147	0.152	0.491639	44.7	46	11	297	400
prx1 Cre;pz2 mut2	159444000	172889000	0.479772	44.8	48	10.7	300	360
prx1 Cre;pz2 mut3	141104000	140392000	0.501265	43	43	11	298	347
avg			0.490892	44.1667	45.6667	10.9	298.333	369

[truncated: 1 more sheets: Supplementary Figure 4  ]
